# Supplementary material for: Optimal Techno-Economic Feasibility of Solar PV Irrigation System Augmented Hydrogen Energy Storage
Source: Sensors (Basel). 2026 May 25;26(11):3350. doi: 10.3390/s26113350 (PMC13259112; doi:10.3390/s26113350)
Supplement: Supplementary file 1 [file sensors-26-03350-s001.zip]

Archive with 1 entries (1 files):
- sensors-4181855-supplementary.pdf
